# Supplementary material for: Factors Associated with Vaccination Adequacy in People Living with HIV: A Cross-Sectional Study
Source: Vaccines (Basel). 2024 Sep 1;12(9):1003. doi: 10.3390/vaccines12091003 (PMC11435921; doi:10.3390/vaccines12091003)
Supplement: Supplementary file 1 [file vaccines-12-01003-s001.zip]

Archive with 1 entries (1 files):
- vaccines-3156865-supplementary.pdf
